# Supplementary material for: Positive Attribute Framing Increases COVID-19 Booster Vaccine Intention for Unfamiliar Vaccines
Source: Vaccines (Basel). 2022 Jun 16;10(6):962. doi: 10.3390/vaccines10060962 (PMC9229566; doi:10.3390/vaccines10060962)
Supplement: Supplementary file 1 [file vaccines-10-00962-s001.zip]

Archive with 1 entries (1 files):
- vaccines-1748228-Supplementary.pdf
